# Supplementary material for: A new method based on melatonin-mediated seed germination to quickly remove pesticide residues and improve the nutritional quality of contaminated grains
Source: PLoS One. 2024 May 7;19(5):e0303040. doi: 10.1371/journal.pone.0303040 (PMC11075876; doi:10.1371/journal.pone.0303040)
Supplement: S1 File — (ZIP) [file pone.0303040.s001.zip]

Archive with 2 entries (1 files):
- supporting information file/
- supporting information file/Graphic abstract.tif
